# Supplementary material for: Infesting Seaweeds as a Novel Functional Food: Analysis of Nutrients, Antioxidants and ACE Inhibitory Effects
Source: Int J Mol Sci. 2024 Jul 10;25(14):7588. doi: 10.3390/ijms25147588 (PMC11277057; doi:10.3390/ijms25147588)
Supplement: Supplementary file 1 [file ijms-25-07588-s001.zip]

Archive with 1 entries (1 files):
- ijms-3082666-supplementary.pdf
